# Supplementary material for: Lineage-specific exosomes promote the odontogenic differentiation of human dental pulp stem cells (DPSCs) through TGFβ1/smads signaling pathway via transfer of microRNAs
Source: Stem Cell Res Ther. 2019 Jun 13;10:170. doi: 10.1186/s13287-019-1278-x (PMC6567518; doi:10.1186/s13287-019-1278-x)
Supplement: Supplementary file 2 — Table S2. All genes targeted by differentially expressed microRNAs were analyze by four publicly available bioinformatics tools (TargetScan, miRTarBase, miRDB, and miRWalk). (XLSX 41 kb) [file 13287_2019_1278_MOESM2_ESM.xlsx]

## Sheet: Sheet1
Supplemental table 1. All genes targeted by differentially expressed microRNAs were analyze by four publicly available bioinformatics tools (TargetScan, miRTarBase, miRDB and miRWalk).
microRNA	Targeted gene
hsa-miR-652-3p	NPTN
hsa-miR-652-3p	TNRC6A
hsa-miR-652-3p	NFE2L1
hsa-miR-652-3p	KCTD10
hsa-miR-652-3p	ATF7IP
hsa-miR-652-3p	SF3A1
hsa-miR-652-3p	VCPIP1
hsa-miR-652-3p	SLC7A1
hsa-miR-652-3p	HOXA9
hsa-miR-652-3p	EOMES
hsa-miR-652-3p	SRM
hsa-miR-652-3p	SERF1B
hsa-miR-652-3p	SLC31A1
hsa-miR-652-3p	AP1G1
hsa-miR-652-3p	NOM1
hsa-miR-652-3p	DGCR8
hsa-miR-652-3p	GDPD5
hsa-miR-652-3p	MXRA7
hsa-miR-652-3p	TGFBRAP1
hsa-miR-652-3p	CHST6
hsa-miR-652-3p	LLGL1
hsa-miR-652-3p	PPIL4
hsa-miR-652-3p	CAPZB
hsa-miR-652-3p	STK4
hsa-miR-652-3p	SERBP1
hsa-miR-652-3p	PNPT1
hsa-miR-652-3p	HNRNPAB
hsa-miR-652-3p	UHRF1BP1
hsa-miR-652-3p	COX20
hsa-miR-652-3p	ZBTB8A
hsa-miR-652-3p	ADM2
hsa-miR-652-3p	AGO3
hsa-miR-652-3p	VPS41
hsa-miR-652-3p	KDM2B
hsa-miR-652-3p	ISL1
hsa-miR-629-5p	ESPL1
hsa-miR-629-5p	BTBD3
hsa-miR-629-5p	TMEM106C
hsa-miR-629-5p	ERMN
hsa-miR-629-5p	PAPD7
hsa-miR-629-5p	DESI2
hsa-miR-629-5p	TSPAN1
hsa-miR-629-5p	HOXA1
hsa-miR-629-5p	HIST1H3B
hsa-miR-629-5p	TRAPPC8
hsa-miR-629-5p	ZBTB47
hsa-miR-629-5p	KIAA0753
hsa-miR-629-5p	PRLR
hsa-miR-629-5p	NFX1
hsa-miR-629-5p	IRF2BP2
hsa-miR-629-5p	YTHDF2
hsa-miR-629-5p	ZNF280B
hsa-miR-629-5p	HIST1H3D
hsa-miR-629-5p	DMXL1
hsa-miR-629-5p	ZCCHC6
hsa-miR-629-5p	MIEF2
hsa-miR-629-5p	SNX18
hsa-miR-629-5p	CD28
hsa-miR-629-5p	CARD8
hsa-miR-629-5p	BMP2K
hsa-miR-629-5p	ZNF831
hsa-miR-629-5p	NR3C1
hsa-miR-629-5p	ZBTB18
hsa-miR-629-5p	ALS2CL
hsa-miR-629-5p	CEP250
hsa-miR-629-5p	MAML2
hsa-miR-629-5p	NFYA
hsa-miR-629-5p	PPM1B
hsa-miR-629-5p	TRIM33
hsa-miR-629-5p	RIOK3
hsa-miR-629-5p	BRICD5
hsa-miR-629-5p	PNRC2
hsa-miR-629-5p	CBLL1
hsa-miR-629-5p	MAGI2
hsa-miR-629-5p	AAK1
hsa-miR-629-5p	COL4A5
hsa-miR-629-5p	C15orf41
hsa-miR-629-5p	UBR3
hsa-miR-629-5p	POLA1
hsa-miR-629-5p	HOXB13
hsa-miR-629-5p	RASSF6
hsa-miR-629-5p	RASSF8
hsa-miR-629-5p	KLF16
hsa-miR-629-5p	ERGIC2
hsa-miR-629-5p	GOLGA6L4
hsa-miR-629-5p	PERP
hsa-miR-629-5p	PKIB
hsa-miR-629-5p	PHLDB2
hsa-miR-629-5p	HIST1H1C
hsa-miR-629-5p	LAMP5
hsa-miR-629-5p	EFR3B
hsa-miR-629-5p	HOXC8
hsa-miR-629-5p	SUSD5
hsa-miR-629-5p	DHFRL1
hsa-miR-629-5p	HUS1
hsa-miR-629-5p	TMEM9B
hsa-miR-629-5p	RFFL
hsa-miR-629-5p	HDHD2
hsa-miR-629-5p	FMN1
hsa-miR-629-5p	HNMT
hsa-miR-629-5p	SLC22A6
hsa-miR-629-5p	GNRHR
hsa-miR-629-5p	TEAD4
hsa-miR-629-5p	ERAP1
hsa-miR-629-5p	KCNK2
hsa-miR-629-5p	TNFRSF11B
hsa-miR-629-5p	UNC80
hsa-miR-629-5p	TFDP1
hsa-miR-629-5p	TRIL
hsa-miR-629-5p	EPC1
hsa-miR-629-5p	SDCBP
hsa-miR-629-5p	CEP55
hsa-miR-629-5p	EPG5
hsa-miR-629-5p	GPR6
hsa-miR-629-5p	ZFP36L1
hsa-miR-629-5p	ZNF175
hsa-miR-629-5p	GPR82
hsa-miR-629-5p	AIF1L
hsa-miR-629-5p	CTR9
hsa-miR-629-5p	PRRG1
hsa-miR-629-5p	AUTS2
hsa-miR-629-5p	DUSP23
hsa-miR-629-5p	ANO5
hsa-miR-629-5p	STRN4
hsa-miR-629-5p	NID1
hsa-miR-629-5p	GAGE1
hsa-miR-629-5p	TMEM106B
hsa-miR-629-5p	ZFP3
hsa-miR-629-5p	ALOX12
hsa-miR-629-5p	MTRF1L
hsa-miR-629-5p	CACNA1D
hsa-miR-629-5p	SLC25A3
hsa-miR-629-5p	PHF3
hsa-miR-629-5p	DOCK5
hsa-miR-629-5p	PCDH17
hsa-miR-629-5p	ANGPTL3
hsa-miR-629-5p	LCLAT1
hsa-miR-629-5p	AGA
hsa-miR-629-5p	CDH11
hsa-miR-629-5p	SLC31A1
hsa-miR-629-5p	CEP350
hsa-miR-629-5p	CSNK1E
hsa-miR-629-5p	SFRP2
hsa-miR-629-5p	RFX4
hsa-miR-629-5p	YY1
hsa-miR-629-5p	CMBL
hsa-miR-629-5p	CIDEA
hsa-miR-629-5p	SGCD
hsa-miR-629-5p	ATP8B2
hsa-miR-629-5p	ADAM12
hsa-miR-629-5p	LCTL
hsa-miR-629-5p	ADAM10
hsa-miR-629-5p	PSMA2
hsa-miR-629-5p	WDR47
hsa-miR-629-5p	VDAC3
hsa-miR-629-5p	ZNF135
hsa-miR-629-5p	SIX1
hsa-miR-629-5p	UBE2E3
hsa-miR-629-5p	HIST1H2AC
hsa-miR-629-5p	BIK
hsa-miR-629-5p	EIF2A
hsa-miR-629-5p	SPTBN4
hsa-miR-629-5p	FGF1
hsa-miR-629-5p	MMAA
hsa-miR-629-5p	GABRR2
hsa-miR-629-5p	ERAP2
hsa-miR-629-5p	2019-03-06
hsa-miR-629-5p	CFLAR
hsa-miR-629-5p	RRP15
hsa-miR-629-5p	MAP1LC3B2
hsa-miR-629-5p	ZRANB2
hsa-miR-629-5p	ASH1L
hsa-miR-629-5p	FZD3
hsa-miR-629-5p	ANGPTL7
hsa-miR-629-5p	KBTBD11
hsa-miR-629-5p	SH3KBP1
hsa-miR-629-5p	GMPPA
hsa-miR-629-5p	CCDC129
hsa-miR-629-5p	ITGB6
hsa-miR-629-5p	GOLGA6L10
hsa-miR-629-5p	ATP6V0A2
hsa-miR-629-5p	HIST1H2BE
hsa-miR-629-5p	CCR1
hsa-miR-629-5p	RAB3B
hsa-miR-629-5p	GDA
hsa-miR-629-5p	FBN2
hsa-miR-629-5p	HIST1H2BH
hsa-miR-629-5p	KRT32
hsa-miR-629-5p	C15orf57
hsa-miR-629-5p	NCAM1
hsa-miR-629-5p	PTPN14
hsa-miR-629-5p	HIST1H2BB
hsa-miR-629-5p	SPRY3
hsa-miR-629-5p	ATG5
hsa-miR-629-5p	GPRIN3
hsa-miR-629-5p	GAL3ST1
hsa-miR-629-5p	TCAIM
hsa-miR-629-5p	YPEL5
hsa-miR-629-5p	ASXL1
hsa-miR-629-5p	SIRT5
hsa-miR-629-5p	NUP98
hsa-miR-629-5p	TXNIP
hsa-miR-629-5p	ZBTB1
hsa-miR-629-5p	FAM217A
hsa-miR-629-5p	PIN1
hsa-miR-629-5p	ZBTB2
hsa-miR-629-5p	RTKN
hsa-miR-629-5p	GRIN2D
hsa-miR-629-5p	USP49
hsa-miR-629-5p	ASPH
hsa-miR-629-5p	FAM196B
hsa-miR-629-5p	CLDN8
hsa-miR-629-5p	SDC4
hsa-miR-629-5p	PKLR
hsa-miR-629-5p	RAB3IP
hsa-miR-629-5p	C17orf104
hsa-miR-629-5p	LRP6
hsa-miR-629-5p	SNX13
hsa-miR-629-5p	DND1
hsa-miR-629-5p	PVRL3
hsa-miR-629-5p	TLK2
hsa-miR-629-5p	TSPAN2
hsa-miR-629-5p	SPIN1
hsa-miR-629-5p	NAV1
hsa-miR-629-5p	FKTN
hsa-miR-629-5p	RSRC2
hsa-miR-629-5p	ARL8B
hsa-miR-629-5p	TCF4
hsa-miR-629-5p	MARS2
hsa-miR-629-5p	EIF1AD
hsa-miR-629-5p	RHNO1
hsa-miR-629-5p	ZNF214
hsa-miR-629-5p	AKT3
hsa-miR-629-5p	PPBP
hsa-miR-629-5p	LETMD1
hsa-miR-629-5p	MAPK10
hsa-miR-629-5p	KLHL13
hsa-miR-629-5p	HNF4A
hsa-miR-629-5p	FAM102B
hsa-miR-629-5p	UVRAG
hsa-miR-619-5p	ZNF626
hsa-miR-619-5p	FAM46B
hsa-miR-619-5p	ARHGEF39
hsa-miR-619-5p	C11orf54
hsa-miR-619-5p	TCEB1
hsa-miR-619-5p	BHMT2
hsa-miR-619-5p	THSD4
hsa-miR-619-5p	CCDC125
hsa-miR-619-5p	EMC1
hsa-miR-619-5p	TYRO3
hsa-miR-619-5p	DPP9
hsa-miR-619-5p	RBM41
hsa-miR-619-5p	MKI67
hsa-miR-619-5p	TSPAN6
hsa-miR-619-5p	C15orf40
hsa-miR-619-5p	ATCAY
hsa-miR-619-5p	TNIP3
hsa-miR-619-5p	GATAD1
hsa-miR-619-5p	TRIM74
hsa-miR-619-5p	ICA1L
hsa-miR-619-5p	KPNA6
hsa-miR-619-5p	ZNF563
hsa-miR-619-5p	TRIM72
hsa-miR-619-5p	WDR73
hsa-miR-619-5p	CXorf38
hsa-miR-619-5p	LIMD1
hsa-miR-619-5p	EFCAB11
hsa-miR-619-5p	RNF216
hsa-miR-619-5p	HIP1
hsa-miR-619-5p	ASB8
hsa-miR-619-5p	CRCP
hsa-miR-619-5p	PDE4C
hsa-miR-619-5p	C2orf49
hsa-miR-619-5p	VDAC2
hsa-miR-619-5p	SAMD8
hsa-miR-619-5p	UBXN2A
hsa-miR-619-5p	NME6
hsa-miR-619-5p	RAB42
hsa-miR-619-5p	SEC14L4
hsa-miR-619-5p	ZNF865
hsa-miR-619-5p	UBOX5
hsa-miR-619-5p	ORAI2
hsa-miR-619-5p	PDCD4
hsa-miR-619-5p	LETM2
hsa-miR-619-5p	IVD
hsa-miR-5100	SIK1
hsa-miR-5100	FAM227A
hsa-miR-5100	MATR3
hsa-miR-5100	CERK
hsa-miR-5100	MTRNR2L1
hsa-miR-5100	DYNLT1
hsa-miR-5100	SUCO
hsa-miR-5100	EPB41L4B
hsa-miR-5100	PLCB1
hsa-miR-5100	SH3TC2
hsa-miR-5100	CYP7B1
hsa-miR-5100	C9orf57
hsa-miR-5100	MAP1B
hsa-miR-5100	NKIRAS1
hsa-miR-5100	SLAIN2
hsa-miR-5100	2019-03-01
hsa-miR-5100	KATNAL1
hsa-miR-5100	ABHD2
hsa-miR-5100	COX10
hsa-miR-5100	HTR2C
hsa-miR-5100	SNRPD3
hsa-miR-5100	ADD2
hsa-miR-5100	UBL3
hsa-miR-5100	ARL17A
hsa-miR-5100	TBL1XR1
hsa-miR-5100	ABCD2
hsa-miR-5100	WDFY2
hsa-miR-5100	KLB
hsa-miR-5100	PGRMC1
hsa-miR-5100	VPS53
hsa-miR-5100	CCT6A
hsa-miR-5100	TNRC6A
hsa-miR-5100	FAM63B
hsa-miR-5100	FAM222B
hsa-miR-5100	STAG1
hsa-miR-5100	LYRM1
hsa-miR-5100	SCD
hsa-miR-5100	LIFR
hsa-miR-5100	KCNA1
hsa-miR-5100	KCNN3
hsa-miR-5100	LSM10
hsa-miR-5100	RABIF
hsa-miR-5100	PCSK1N
hsa-miR-5100	MOXD1
hsa-miR-5100	SPINK5
hsa-miR-5100	UBXN2B
hsa-miR-5100	PRRG4
hsa-miR-5100	TMF1
hsa-miR-5100	ATP8A1
hsa-miR-5100	APBB2
hsa-miR-5100	COBL
hsa-miR-5100	CPSF6
hsa-miR-5100	NLK
hsa-miR-5100	WDYHV1
hsa-miR-5100	SPTSSB
hsa-miR-5100	SSR3
hsa-miR-5100	SP1
hsa-miR-5100	CDC5L
hsa-miR-5100	CDC26
hsa-miR-5100	FRYL
hsa-miR-5100	DCTD
hsa-miR-5100	SEL1L
hsa-miR-5100	SEZ6L
hsa-miR-5100	CNDP1
hsa-miR-5100	RAB1A
hsa-miR-5100	RPAP3
hsa-miR-5100	CHML
hsa-miR-5100	QTRTD1
hsa-miR-5100	DMRTA1
hsa-miR-5100	CLDN1
hsa-miR-5100	KRTAP5-9
hsa-miR-5100	HMGCLL1
hsa-miR-5100	AXIN2
hsa-miR-5100	C6orf120
hsa-miR-5100	AKAP6
hsa-miR-5100	UFM1
hsa-miR-5100	CAAP1
hsa-miR-5100	FAM216B
hsa-miR-5100	CAMKK2
hsa-miR-5100	C1QTNF3
hsa-miR-5100	NTN4
hsa-miR-5100	NUDT16
hsa-miR-5100	TRAF4
hsa-miR-5100	KCNE4
hsa-miR-5100	MSL2
hsa-miR-5100	SHE
hsa-miR-5100	C7orf55-LUC7L2
hsa-miR-5100	BTF3
hsa-miR-5100	KAT7
hsa-miR-5100	SMARCA2
hsa-miR-5100	EVC2
hsa-miR-5100	NALCN
hsa-miR-5100	TAOK1
hsa-miR-5100	NPEPPS
hsa-miR-5100	BRWD1
hsa-miR-5100	AZIN1
hsa-miR-5100	VEZT
hsa-miR-5100	MOSPD2
hsa-miR-5100	SPATA13
hsa-miR-5100	ZNF585B
hsa-miR-5100	GXYLT1
hsa-miR-5100	CCDC91
hsa-miR-5100	SNX12
hsa-miR-5100	COLEC10
hsa-miR-5100	MEFV
hsa-miR-5100	RALB
hsa-miR-5100	CHD4
hsa-miR-5100	DYNC1LI1
hsa-miR-5100	SLC16A1
hsa-miR-5100	SIRPB1
hsa-miR-5100	LUC7L2
hsa-miR-5100	TECRL
hsa-miR-5100	DIAPH3
hsa-miR-5100	AHCYL2
hsa-miR-5100	WDR72
hsa-miR-5100	RAB11FIP1
hsa-miR-5100	TRPM3
hsa-miR-5100	GDAP2
hsa-miR-5100	PATZ1
hsa-miR-5100	CREBRF
hsa-miR-5100	SPO11
hsa-miR-5100	LDB2
hsa-miR-5100	TMCO1
hsa-miR-5100	PCMTD1
hsa-miR-5100	SMPD4
hsa-miR-5100	EIF5
hsa-miR-5100	MEGF9
hsa-miR-5100	PIK3R1
hsa-miR-5100	IRAK4
hsa-miR-5100	XRN2
hsa-miR-5100	YWHAG
hsa-miR-5100	ZBTB49
hsa-miR-5100	C7orf33
hsa-miR-5100	CPD
hsa-miR-5100	MBNL2
hsa-miR-5100	TOR1B
hsa-miR-5100	YWHAH
hsa-miR-5100	PRICKLE1
hsa-miR-5100	ALG9
hsa-miR-5100	DEK
hsa-miR-5100	NQO1
hsa-miR-5100	GNG2
hsa-miR-5100	ITGAV
hsa-miR-5100	PRLR
hsa-miR-5100	AAK1
hsa-miR-5100	NUBP2
hsa-miR-5100	GABRG2
hsa-miR-5100	XYLB
hsa-miR-5100	TMA16
hsa-miR-5100	ZMYND11
hsa-miR-5100	ARSJ
hsa-miR-5100	KPNA3
hsa-miR-5100	ZFAND6
hsa-miR-5100	BCL6
hsa-miR-5100	PCSK1
hsa-miR-5100	PLA2R1
hsa-miR-5100	FBXO8
hsa-miR-5100	NOTCH2
hsa-miR-5100	ZNHIT6
hsa-miR-5100	PEAK1
hsa-miR-5100	NUFIP2
hsa-miR-5100	PTGR2
hsa-miR-5100	TWSG1
hsa-miR-5100	AKR1B15
hsa-miR-5100	MYRIP
hsa-miR-5100	RNF180
hsa-miR-5100	MAF
hsa-miR-5100	FAM177A1
hsa-miR-5100	DEPTOR
hsa-miR-5100	FGD4
hsa-miR-5100	UBASH3B
hsa-miR-5100	FASTKD3
hsa-miR-5100	ITPK1
hsa-miR-5100	ARL6IP6
hsa-miR-5100	ZKSCAN3
hsa-miR-5100	TNPO1
hsa-miR-5100	HNRNPU
hsa-miR-5100	LRRC58
hsa-miR-5100	ZNF280B
hsa-miR-5100	LARP1
hsa-miR-5100	SIX4
hsa-miR-5100	TCEANC2
hsa-miR-5100	PLA2G4D
hsa-miR-5100	SESN3
hsa-miR-5100	RAB6A
hsa-miR-5100	CAPRIN1
hsa-miR-5100	ECHDC1
hsa-miR-5100	ZBTB7C
hsa-miR-5100	CACNG6
hsa-miR-5100	BTD
hsa-miR-5100	ARHGEF9
hsa-miR-5100	MAGEB4
hsa-miR-5100	CALCR
hsa-miR-5100	SLC26A7
hsa-miR-5100	UGT2B15
hsa-miR-5100	ADAR
hsa-miR-5100	ACADSB
hsa-miR-5100	SYF2
hsa-miR-5100	COL17A1
hsa-miR-5100	CSNK1G3
hsa-miR-505-3p	BTRC
hsa-miR-505-3p	POLR2D
hsa-miR-505-3p	MYH10
hsa-miR-505-3p	LIMS1
hsa-miR-505-3p	PNMA2
hsa-miR-505-3p	NCK2
hsa-miR-505-3p	CANX
hsa-miR-505-3p	EIF1AX
hsa-miR-4792	ANKFY1
hsa-miR-4792	AHCYL2
hsa-miR-4792	SAP30L
hsa-miR-4792	KIAA1715
hsa-miR-4792	SEC23A
hsa-miR-4792	SPIN3
hsa-miR-4792	CACNA2D2
hsa-miR-4792	TMEM261
hsa-miR-4792	ZBTB46
hsa-miR-4792	ABCB5
hsa-miR-4792	TET2
hsa-miR-4792	FOXN1
hsa-miR-4792	RUNX1
hsa-miR-4792	CACHD1
hsa-miR-4792	CLEC7A
hsa-miR-4792	KCNK2
hsa-miR-4792	PVR
hsa-miR-4792	MYO10
hsa-miR-4792	KIAA0195
hsa-miR-4792	DBI
hsa-miR-4792	FGB
hsa-miR-4792	MKNK2
hsa-miR-4792	ARFGEF2
hsa-miR-4792	TNFAIP1
hsa-miR-4792	SLAMF7
hsa-miR-4792	IREB2
hsa-miR-4792	KIF2A
hsa-miR-4792	MORF4L2
hsa-miR-4792	TOM1L2
hsa-miR-4792	SNAP47
hsa-miR-4792	PHF2
hsa-miR-4792	RIMS1
hsa-miR-4792	ADCYAP1R1
hsa-miR-4792	KRT6C
hsa-miR-4792	TMEM144
hsa-miR-4792	RUNDC3A
hsa-miR-4792	CALB2
hsa-miR-4792	GLYATL2
hsa-miR-4792	KLHL42
hsa-miR-4792	STX6
hsa-miR-4792	ELK1
hsa-miR-4792	PEX11B
hsa-miR-4792	CDC42EP3
hsa-miR-4792	SLC34A2
hsa-miR-4792	LAMP3
hsa-miR-4792	SLC38A2
hsa-miR-4792	DHRS4L1
hsa-miR-4792	PPP1R16B
hsa-miR-4792	OMD
hsa-miR-4792	P4HA1
hsa-miR-4792	BTN3A3
hsa-miR-4792	ARID5B
hsa-miR-4792	C12orf49
hsa-miR-4792	HELZ
hsa-miR-4792	POLD4
hsa-miR-4792	KIAA1644
hsa-miR-4792	DHRS4
hsa-miR-4792	FOXRED2
hsa-miR-4792	MC5R
hsa-miR-4792	NF2
hsa-miR-4792	RIPK4
hsa-miR-4792	ARHGAP9
hsa-miR-4792	RUNDC1
hsa-miR-4792	PAQR5
hsa-miR-4792	TRIM5
hsa-miR-4792	H1F0
hsa-miR-4792	DCHS2
hsa-miR-4792	KRT31
hsa-miR-4792	RPL10
hsa-miR-4792	KANK1
hsa-miR-4792	KRTAP4-2
hsa-miR-4792	GRPEL2
hsa-miR-4792	PCLO
hsa-miR-4792	SRM
hsa-miR-4792	HMGCR
hsa-miR-4792	ZNF630
hsa-miR-4792	ICOSLG
hsa-miR-4792	C9orf171
hsa-miR-4792	SERINC1
hsa-miR-4792	LUZP1
hsa-miR-4792	LMAN2L
hsa-miR-4792	COX15
hsa-miR-4792	NLRX1
hsa-miR-4792	ZNF70
hsa-miR-4792	PRR15L
hsa-miR-4792	RNF214
hsa-miR-4792	SPARC
hsa-miR-4792	SIAH2
hsa-miR-4792	ABCA4
hsa-miR-4792	HECTD2
hsa-miR-4792	ZNF107
hsa-miR-4792	RBMXL2
hsa-miR-4792	IGF1R
hsa-miR-4792	RAB3D
hsa-miR-4792	FAM171A1
hsa-miR-4792	PXN
hsa-miR-4792	SLCO2B1
hsa-miR-4792	RAB11FIP4
hsa-miR-4792	IRX4
hsa-miR-4792	MAPKAPK3
hsa-miR-4792	SIPA1L2
hsa-miR-4792	PPP1R3B
hsa-miR-4792	GALNT2
hsa-miR-4792	TRAT1
hsa-miR-4792	SLC6A8
hsa-miR-4792	PGAM5
hsa-miR-4792	CASP7
hsa-miR-4792	RORB
hsa-miR-4792	RAP2C
hsa-miR-4792	NAT8L
hsa-miR-4792	ZNF860
hsa-miR-4792	ASB6
hsa-miR-4792	HMMR
hsa-miR-4792	CCDC28A
hsa-miR-4792	N4BP1
hsa-miR-4792	TAGLN2
hsa-miR-4792	NLK
hsa-miR-4792	CXCL16
hsa-miR-4792	CDKN2B
hsa-miR-4792	FAM160B1
hsa-miR-4792	RNF185
hsa-miR-4792	CASS4
hsa-miR-4792	DOK7
hsa-miR-4792	WDR6
hsa-miR-4792	LIMK2
hsa-miR-4792	HTR3A
hsa-miR-4792	DDX5
hsa-miR-4792	MAPK8IP2
hsa-miR-4792	C16orf87
hsa-miR-4792	NES
hsa-miR-4792	LEP
hsa-miR-4792	NEDD4L
hsa-miR-4792	CD47
hsa-miR-4792	KCNG4
hsa-miR-4792	C5orf64
hsa-miR-4792	PTBP1
hsa-miR-4792	THRSP
hsa-miR-4792	PHLPP2
hsa-miR-4792	IL21R
hsa-miR-4792	TNFAIP8L2
hsa-miR-4792	PLEC
hsa-miR-4792	TRIM2
hsa-miR-4792	CPA4
hsa-miR-4792	B4GALT1
hsa-miR-4792	TET3
hsa-miR-4792	BET1L
hsa-miR-4792	ZNF704
hsa-miR-4792	UHRF1BP1
hsa-miR-4792	SYN3
hsa-miR-4792	ZNF318
hsa-miR-4792	SURF6
hsa-miR-4792	PAN3
hsa-miR-4792	EPM2AIP1
hsa-miR-4792	BTN3A2
hsa-miR-4792	PPP2R5B
hsa-miR-4792	ATG10
hsa-miR-4792	ARHGAP5
hsa-miR-4792	MXRA7
hsa-miR-4792	DNAJC10
hsa-miR-4792	SPTBN1
hsa-miR-4792	ZNF486
hsa-miR-4792	FANCF
hsa-miR-4792	LZTS3
hsa-miR-4792	SH2D3C
hsa-miR-4792	GSR
hsa-miR-4792	ONECUT1
hsa-miR-4792	LAPTM5
hsa-miR-4792	ZDBF2
hsa-miR-4792	TEDDM1
hsa-miR-4792	KITLG
hsa-miR-4792	TG
hsa-miR-4792	SERF2
hsa-miR-4792	SWT1
hsa-miR-4792	AKIRIN1
hsa-miR-4792	MAPK9
hsa-miR-4792	SEC14L2
hsa-miR-4792	THEMIS
hsa-miR-4792	PDE7A
hsa-miR-4792	NYAP2
hsa-miR-4792	YY1
hsa-miR-4792	GABRR2
hsa-miR-4792	ARHGAP44
hsa-miR-4792	MMAA
hsa-miR-4792	CLSPN
hsa-miR-4792	XG
hsa-miR-4792	TRIM10
hsa-miR-4792	IGJ
hsa-miR-4792	COX6A1
hsa-miR-4792	LPAR5
hsa-miR-4792	FHL1
hsa-miR-4792	ATP8B3
hsa-miR-4792	RAB40C
hsa-miR-4792	SYNCRIP
hsa-miR-4792	KRT6A
hsa-miR-4792	C9orf72
hsa-miR-4792	PIK3CD
hsa-miR-4792	PCDHB16
hsa-miR-4792	SLC9A8
hsa-miR-4792	DHRS4L2
hsa-miR-4792	TBC1D13
hsa-miR-4792	ENC1
hsa-miR-4792	DSCR3
hsa-miR-4792	PCDH19
hsa-miR-4792	RICTOR
hsa-miR-4792	SLC45A4
hsa-miR-4792	WDR37
hsa-miR-4792	FBXO28
hsa-miR-4792	WNT3
hsa-miR-4792	SNTA1
hsa-miR-451a	EVL
hsa-miR-451a	RAB14
hsa-miR-451a	IL6R
hsa-miR-451a	CDKN2D
hsa-miR-451a	TTN
hsa-miR-451a	FBLN5
hsa-miR-451a	ARPP19
hsa-miR-451a	NEDD9
hsa-miR-451a	CPNE3
hsa-miR-451a	CAB39
hsa-miR-451a	TBX1
hsa-miR-451a	MIF
hsa-miR-451a	SWAP70
hsa-miR-451a	DCBLD2
hsa-miR-451a	GADL1
hsa-miR-451a	TARP
hsa-miR-451a	OSR1
hsa-miR-451a	CAV1
hsa-miR-451a	EIF2AK3
hsa-miR-451a	MEX3C
hsa-miR-451a	CDKN2B
hsa-miR-451a	CUX2
hsa-miR-451a	TBC1D9B
hsa-miR-451a	RAB5A
hsa-miR-451a	ST8SIA4
hsa-miR-451a	SZRD1
hsa-miR-451a	SAMD4B
hsa-miR-451a	ZNF644
hsa-miR-451a	DCAF5
hsa-miR-451a	YWHAZ
hsa-miR-370-3p	SMAD6
hsa-miR-370-3p	SMAD7
hsa-miR-370-3p	NF1
hsa-miR-370-3p	PARVB
hsa-miR-370-3p	TGFBR2
hsa-miR-370-3p	HMGA2
hsa-miR-370-3p	MAP3K8
hsa-miR-370-3p	CANX
hsa-miR-370-3p	BAG4
hsa-miR-370-3p	HSP90AB1
hsa-miR-370-3p	DHX33
hsa-miR-370-3p	FOXO1
hsa-miR-370-3p	PEAR1
hsa-miR-370-3p	NFASC
hsa-miR-3687	IFFO1
hsa-miR-3687	UBR7
hsa-miR-3687	TMEM206
hsa-miR-3687	TSTD2
hsa-miR-3687	TFG
hsa-miR-3687	FGFRL1
hsa-miR-3687	TRAF7
hsa-miR-3687	ACSL4
hsa-miR-3687	VIT
hsa-miR-3687	GPR161
hsa-miR-3687	MEMO1
hsa-miR-3687	ANP32A
hsa-miR-3687	TTPAL
hsa-miR-3687	RBMS1
hsa-miR-3687	ATXN3
hsa-miR-3687	PSME4
hsa-miR-3687	SLC9A2
hsa-miR-3687	FLYWCH1
hsa-miR-3687	GLI4
hsa-miR-3687	KIAA0895
hsa-miR-3687	DDX46
hsa-miR-3687	TRAF3
hsa-miR-3687	MTA2
hsa-miR-339-5p	BCL2L11
hsa-miR-339-5p	AKAP10
hsa-miR-339-5p	FBXO31
hsa-miR-339-5p	FAM219B
hsa-miR-339-5p	USF2
hsa-miR-339-5p	RAPGEF2
hsa-miR-339-5p	SLC24A4
hsa-miR-339-5p	ZNRF3
hsa-miR-339-5p	PAFAH1B1
hsa-miR-339-5p	BCL6
hsa-miR-339-5p	BACE1
hsa-miR-339-5p	IRGQ
hsa-miR-339-5p	BLCAP
hsa-miR-320d	YOD1
hsa-miR-320d	GNAI1
hsa-miR-320d	TNRC6C
hsa-miR-320d	MAPK1IP1L
hsa-miR-320d	C5orf51
hsa-miR-320d	SYNCRIP
hsa-miR-320d	GTPBP2
hsa-miR-320d	PNN
hsa-miR-320d	DCTN5
hsa-miR-320d	FAM208B
hsa-miR-320d	MRPS18B
hsa-miR-320d	GXYLT1
hsa-miR-320d	ARF1
hsa-miR-320d	FAM117B
hsa-miR-31-5p	ABCB9
hsa-miR-31-5p	FZD3
hsa-miR-31-5p	SELE
hsa-miR-31-5p	TBXA2R
hsa-miR-31-5p	SYDE2
hsa-miR-31-5p	FOXD4L4
hsa-miR-31-5p	FOXD4
hsa-miR-31-5p	RASA1
hsa-miR-31-5p	KLF13
hsa-miR-31-5p	JAZF1
hsa-miR-31-5p	MZT1
hsa-miR-31-5p	ECHDC1
hsa-miR-31-5p	HOXC13
hsa-miR-31-5p	C19orf12
hsa-miR-31-5p	NOL9
hsa-miR-31-5p	PARP1
hsa-miR-31-5p	GTF2E1
hsa-miR-31-5p	PPP2R2A
hsa-miR-31-5p	STK40
hsa-miR-31-5p	ZC3H12C
hsa-miR-31-5p	HIF1AN
hsa-miR-31-5p	FOXD4L5
hsa-miR-31-5p	PRKCE
hsa-miR-31-5p	FOXD4L1
hsa-miR-31-5p	RHOBTB1
hsa-miR-31-5p	ZNF805
hsa-miR-31-5p	YWHAE
hsa-miR-31-5p	SP1
hsa-miR-31-5p	NF2
hsa-miR-31-5p	ARID1A
hsa-miR-31-5p	NUMB
hsa-miR-31-5p	ARF1
hsa-miR-31-5p	CCNT1
hsa-miR-31-5p	LATS2
hsa-miR-27a-5p	SMAD7
hsa-miR-27a-5p	MTRNR2L9
hsa-miR-27a-5p	COPS7B
hsa-miR-27a-5p	BCAS3
hsa-miR-27a-5p	FAM222B
hsa-miR-27a-5p	ASB15
hsa-miR-27a-5p	KCNJ16
hsa-miR-27a-5p	FOXN3
hsa-miR-27a-5p	TSHZ3
hsa-miR-27a-5p	INPP5B
hsa-miR-27a-5p	NPTX1
hsa-miR-27a-5p	EIF5
hsa-miR-27a-5p	WDR48
hsa-miR-27a-5p	CEP170
hsa-miR-27a-5p	PCNP
hsa-miR-27a-5p	CD1D
hsa-miR-27a-5p	ANTXR2
hsa-miR-27a-5p	NINJ1
hsa-miR-27a-5p	USP21
hsa-miR-27a-5p	ARPP19
hsa-miR-27a-5p	NAPA
hsa-miR-27a-5p	IL2
hsa-miR-27a-5p	IFFO2
hsa-miR-27a-5p	ITPKB
hsa-miR-27a-5p	PCGF3
hsa-miR-27a-5p	KIAA1324L
hsa-miR-27a-5p	SAMD12
hsa-miR-27a-5p	EBAG9
hsa-miR-27a-5p	UBXN6
hsa-miR-27a-5p	TEAD1
hsa-miR-27a-5p	RFK
hsa-miR-27a-5p	WDFY3
hsa-miR-27a-5p	AFF2
hsa-miR-27a-5p	UFM1
hsa-miR-27a-5p	LHX8
hsa-miR-27a-5p	GSDMA
hsa-miR-27a-5p	CCDC81
hsa-miR-27a-5p	HRH1
hsa-miR-27a-5p	BMS1
hsa-miR-27a-5p	HMGN2
hsa-miR-27a-5p	LZTFL1
hsa-miR-27a-5p	TMEM199
hsa-miR-27a-5p	GFPT2
hsa-miR-27a-5p	OTUD3
hsa-miR-27a-5p	FAM135A
hsa-miR-27a-5p	CCR5
hsa-miR-27a-5p	U2SURP
hsa-miR-27a-5p	MCM10
hsa-miR-27a-5p	HIST1H1E
hsa-miR-27a-5p	PRRX2
hsa-miR-27a-5p	HOXB7
hsa-miR-27a-5p	COL9A3
hsa-miR-27a-5p	WNT10A
hsa-miR-27a-5p	CASP8
hsa-miR-27a-5p	TMEM181
hsa-miR-27a-5p	EXOC8
hsa-miR-27a-5p	ARHGAP28
hsa-miR-27a-5p	APEX2
hsa-miR-27a-5p	LDLRAP1
hsa-miR-27a-5p	GTPBP1
hsa-miR-27a-5p	TRAPPC8
hsa-miR-27a-5p	MPPED1
hsa-miR-27a-5p	CNR1
hsa-miR-27a-5p	GNA13
hsa-miR-27a-5p	SHISA9
hsa-miR-27a-5p	KIAA1324
hsa-miR-27a-5p	UBXN2B
hsa-miR-27a-5p	HECW2
hsa-miR-27a-5p	STRN4
hsa-miR-27a-5p	ZBTB24
hsa-miR-27a-5p	KCTD7
hsa-miR-27a-5p	TRH
hsa-miR-27a-5p	PRDM1
hsa-miR-27a-5p	THNSL1
hsa-miR-27a-5p	DCX
hsa-miR-27a-5p	DMXL1
hsa-miR-27a-5p	FOXN1
hsa-miR-27a-5p	RGMA
hsa-miR-27a-5p	PCDH20
hsa-miR-27a-5p	NKIRAS1
hsa-miR-27a-5p	SLC23A2
hsa-miR-27a-5p	EMC4
hsa-miR-27a-5p	BTN2A1
hsa-miR-27a-5p	NPM1
hsa-miR-27a-5p	ADD1
hsa-miR-27a-5p	RNF44
hsa-miR-27a-5p	SERPINB4
hsa-miR-27a-5p	EIF1AX
hsa-miR-27a-5p	WDR89
hsa-miR-27a-5p	TENM1
hsa-miR-27a-5p	TMEM158
hsa-miR-27a-5p	CNBP
hsa-miR-27a-5p	DPY19L2
hsa-miR-27a-5p	SPICE1
hsa-miR-27a-5p	CLEC4E
hsa-miR-27a-5p	TRMT5
hsa-miR-27a-5p	RPS16
hsa-miR-27a-5p	SPIN3
hsa-miR-27a-5p	PARM1
hsa-miR-27a-5p	SOSTDC1
hsa-miR-27a-5p	ZMAT1
hsa-miR-27a-5p	FSD2
hsa-miR-27a-5p	F13A1
hsa-miR-27a-5p	SNRPF
hsa-miR-27a-5p	CD1C
hsa-miR-27a-5p	FOXG1
hsa-miR-27a-5p	DCAF5
hsa-miR-27a-5p	GSPT1
hsa-miR-27a-5p	EPB41L5
hsa-miR-27a-5p	POLL
hsa-miR-27a-5p	APEX1
hsa-miR-27a-5p	MAZ
hsa-miR-27a-5p	APLF
hsa-miR-27a-5p	STX7
hsa-miR-27a-5p	NT5E
hsa-miR-27a-5p	ZNF436
hsa-miR-27a-5p	COL4A3BP
hsa-miR-27a-5p	HLF
hsa-miR-27a-5p	MIXL1
hsa-miR-27a-5p	PPARA
hsa-miR-27a-5p	METTL13
hsa-miR-27a-5p	MXI1
hsa-miR-27a-5p	ZNF623
hsa-miR-27a-5p	PAF1
hsa-miR-27a-5p	VAV3
hsa-miR-27a-5p	LTBP1
hsa-miR-27a-5p	BTN2A2
hsa-miR-27a-5p	BTF3
hsa-miR-27a-5p	UMPS
hsa-miR-27a-5p	SERPINB3
hsa-miR-27a-5p	PPP6C
hsa-miR-27a-5p	FBXO45
hsa-miR-27a-5p	TM2D2
hsa-miR-27a-5p	AASDHPPT
hsa-miR-27a-5p	KLHL15
hsa-miR-27a-5p	PBOV1
hsa-miR-27a-5p	MASP1
hsa-miR-27a-5p	NOTCH2
hsa-miR-27a-5p	CPSF2
hsa-miR-27a-5p	ZNF621
hsa-miR-27a-5p	FTSJ3
hsa-miR-27a-5p	PRKCDBP
hsa-miR-27a-5p	UBXN4
hsa-miR-27a-5p	PNRC2
hsa-miR-27a-5p	CHURC1
hsa-miR-27a-5p	ZBTB4
hsa-miR-27a-5p	AEN
hsa-miR-27a-5p	FN1
hsa-miR-27a-5p	PIGK
hsa-miR-27a-5p	SAP30L
hsa-miR-27a-5p	ATM
hsa-miR-27a-5p	DNALI1
hsa-miR-215-5p	L2HGDH
hsa-miR-215-5p	PRKD3
hsa-miR-215-5p	TMTC3
hsa-miR-215-5p	TCF7
hsa-miR-215-5p	ITGAV
hsa-miR-215-5p	DDX50
hsa-miR-215-5p	RB1
hsa-miR-215-5p	ZDHHC2
hsa-miR-215-5p	MSN
hsa-miR-215-5p	TMPO
hsa-miR-215-5p	STX7
hsa-miR-215-5p	CCDC121
hsa-miR-215-5p	ZEB2
hsa-miR-215-5p	KIF5B
hsa-miR-215-5p	WNK1
hsa-miR-215-5p	ARL2BP
hsa-miR-215-5p	DICER1
hsa-miR-215-5p	ARFGEF1
hsa-miR-215-5p	LIMS1
hsa-miR-215-5p	ALCAM
hsa-miR-215-5p	RIC8B
hsa-miR-215-5p	ZMAT3
hsa-miR-215-5p	PABPC4
hsa-miR-215-5p	NCOA3
hsa-miR-215-5p	ANAPC10
hsa-miR-215-5p	PKP4
hsa-miR-215-5p	TMED10
hsa-miR-215-5p	RPAP2
hsa-miR-215-5p	NOD2
hsa-miR-215-5p	DYRK1A
hsa-miR-215-5p	CTNNBIP1
hsa-miR-210-3p	VAMP4
hsa-miR-210-3p	KCMF1
hsa-miR-210-3p	GPD1L
hsa-miR-210-3p	AIFM3
hsa-miR-210-3p	MDGA1
hsa-miR-210-3p	FGFRL1
hsa-miR-210-3p	SERTM1
hsa-miR-210-3p	SH3BGRL
hsa-miR-210-3p	DENND6A
hsa-miR-210-3p	ACVR1B
hsa-miR-210-3p	POU2AF1
hsa-miR-210-3p	ISCU
hsa-miR-210-3p	SIN3A
hsa-miR-210-3p	ALDH5A1
hsa-miR-193a-5p	CYP4F2
hsa-miR-193a-5p	SPRY4
hsa-miR-193a-5p	NUP210
hsa-miR-193a-5p	GANAB
hsa-miR-193a-5p	DSCAML1
hsa-miR-193a-5p	PCDHA4
hsa-miR-193a-5p	NID1
hsa-miR-193a-5p	RPS3
hsa-miR-193a-5p	PCDHA12
hsa-miR-193a-5p	KLK12
hsa-miR-193a-5p	STAMBP
hsa-miR-193a-5p	TAF7L
hsa-miR-193a-5p	PAPPA
hsa-miR-193a-5p	PLXDC2
hsa-miR-193a-5p	CIAO1
hsa-miR-193a-5p	DMRT2
hsa-miR-193a-5p	IPPK
hsa-miR-193a-5p	NKIRAS1
hsa-miR-193a-5p	PCDHA13
hsa-miR-193a-5p	PCDHA9
hsa-miR-193a-5p	PCDHA11
hsa-miR-193a-5p	CLCA2
hsa-miR-193a-5p	EIF2S1
hsa-miR-193a-5p	RAP2A
hsa-miR-193a-5p	JAKMIP3
hsa-miR-193a-5p	RBBP6
hsa-miR-193a-5p	PCDH10
hsa-miR-193a-5p	MKL2
hsa-miR-193a-5p	OLA1
hsa-miR-193a-5p	LMX1A
hsa-miR-193a-5p	ACVR1
hsa-miR-193a-5p	ADAM22
hsa-miR-193a-5p	YTHDF1
hsa-miR-193a-5p	TMPO
hsa-miR-193a-5p	ATCAY
hsa-miR-193a-5p	LDLRAD4
hsa-miR-193a-5p	DDX58
hsa-miR-193a-5p	OGFRL1
hsa-miR-193a-5p	PCDHAC2
hsa-miR-193a-5p	KIAA1671
hsa-miR-193a-5p	ANO4
hsa-miR-193a-5p	GBA2
hsa-miR-193a-5p	PCDHAC1
hsa-miR-193a-5p	THEMIS
hsa-miR-193a-5p	FXN
hsa-miR-193a-5p	ATF5
hsa-miR-193a-5p	PTPDC1
hsa-miR-193a-5p	ZNRD1
hsa-miR-193a-5p	PCDHA1
hsa-miR-193a-5p	BEAN1
hsa-miR-193a-5p	PLCG2
hsa-miR-193a-5p	PCDHA8
hsa-miR-193a-5p	TMEM254
hsa-miR-193a-5p	RBM41
hsa-miR-193a-5p	METTL8
hsa-miR-193a-5p	ZC3H7B
hsa-miR-193a-5p	MYO15A
hsa-miR-193a-5p	VEGFB
hsa-miR-193a-5p	CD82
hsa-miR-193a-5p	ACBD4
hsa-miR-193a-5p	ZNHIT6
hsa-miR-193a-5p	FAM218A
hsa-miR-193a-5p	PCDHA5
hsa-miR-193a-5p	NETO2
hsa-miR-193a-5p	FAM20B
hsa-miR-193a-5p	ADH6
hsa-miR-193a-5p	WARS
hsa-miR-193a-5p	SP5
hsa-miR-193a-5p	CSNK2A1
hsa-miR-193a-5p	NCBP2
hsa-miR-193a-5p	CEBPG
hsa-miR-193a-5p	TRIM36
hsa-miR-193a-5p	SCAMP1
hsa-miR-193a-5p	CDADC1
hsa-miR-193a-5p	KDELR3
hsa-miR-193a-5p	LACTB
hsa-miR-193a-5p	TP63
hsa-miR-193a-5p	KCNMB2
hsa-miR-193a-5p	SHROOM2
hsa-miR-193a-5p	JAZF1
hsa-miR-193a-5p	LHFPL1
hsa-miR-193a-5p	PCDHA3
hsa-miR-193a-5p	MGAT4A
hsa-miR-193a-5p	HKR1
hsa-miR-193a-5p	DACT3
hsa-miR-193a-5p	P2RY6
hsa-miR-193a-5p	TMEM245
hsa-miR-193a-5p	NEGR1
hsa-miR-193a-5p	BLID
hsa-miR-193a-5p	FGF19
hsa-miR-193a-5p	TRIM25
hsa-miR-193a-5p	IFFO2
hsa-miR-193a-5p	CLP1
hsa-miR-193a-5p	SULF1
hsa-miR-193a-5p	FAM127B
hsa-miR-193a-5p	CRYBG3
hsa-miR-193a-5p	CPEB2
hsa-miR-193a-5p	KCNH1
hsa-miR-193a-5p	ZNF641
hsa-miR-193a-5p	SGPL1
hsa-miR-193a-5p	UBE2D2
hsa-miR-193a-5p	GOLGA6B
hsa-miR-193a-5p	HSPB6
hsa-miR-193a-5p	SMAD9
hsa-miR-193a-5p	TNFRSF19
hsa-miR-193a-5p	CUL3
hsa-miR-193a-5p	PDZD9
hsa-miR-193a-5p	GDE1
hsa-miR-193a-5p	PCDHA6
hsa-miR-193a-5p	BRCC3
hsa-miR-193a-5p	PPP1R17
hsa-miR-193a-5p	SYNPO2L
hsa-miR-193a-5p	RASSF2
hsa-miR-193a-5p	MRPL35
hsa-miR-193a-5p	NOVA1
hsa-miR-193a-5p	PCDHA2
hsa-miR-193a-5p	MYO9B
hsa-miR-193a-5p	PCDHA7
hsa-miR-193a-5p	ZNF628
hsa-miR-193a-5p	MYSM1
hsa-miR-193a-5p	GOLGA6A
hsa-miR-193a-5p	BDP1
hsa-miR-193a-5p	KIAA2022
hsa-miR-193a-5p	TRAT1
hsa-miR-193a-5p	SNX13
hsa-miR-193a-5p	PPIC
hsa-miR-193a-5p	EDA
hsa-miR-193a-5p	FAM167A
hsa-miR-193a-5p	PCSK9
hsa-miR-193a-5p	TOMM70A
hsa-miR-193a-5p	MAVS
hsa-miR-193a-5p	C9orf64
hsa-miR-193a-5p	GOLGA6D
hsa-miR-193a-5p	DIRC2
hsa-miR-193a-5p	GATS
hsa-miR-193a-5p	TP73
hsa-miR-193a-5p	C18orf25
hsa-miR-193a-5p	OLFM3
hsa-miR-193a-5p	GNAQ
hsa-miR-193a-5p	PCDHA10
hsa-miR-193a-5p	DHX34
hsa-miR-193a-5p	NLN
hsa-miR-193a-5p	MVB12B
hsa-miR-193a-5p	RHOBTB1
hsa-miR-193a-5p	PLCXD2
hsa-miR-193a-5p	CEP57
hsa-miR-193a-5p	ERBB2
hsa-miR-193a-5p	SLC38A2
hsa-miR-193a-5p	BAAT
hsa-miR-193a-5p	NET1
hsa-miR-193a-5p	TMTC3
hsa-miR-193a-5p	SLC30A5
hsa-miR-193a-5p	CYP4F3
hsa-miR-185-5p	ZADH2
hsa-miR-185-5p	COCH
hsa-miR-185-5p	ANKRD45
hsa-miR-185-5p	PPP2R1B
hsa-miR-185-5p	PBX2
hsa-miR-185-5p	RHOA
hsa-miR-185-5p	SREBF2
hsa-miR-185-5p	SBK1
hsa-miR-185-5p	EMC10
hsa-miR-185-5p	IGF1R
hsa-miR-185-5p	ZNF385A
hsa-miR-185-5p	HDX
hsa-miR-185-5p	LUZP1
hsa-miR-185-5p	OAS2
hsa-miR-185-5p	SLC26A9
hsa-miR-185-5p	TMOD3
hsa-miR-185-5p	RAPH1
hsa-miR-185-5p	ENPP5
hsa-miR-185-5p	C6orf106
hsa-miR-185-5p	CASP14
hsa-miR-185-5p	GLUD1
hsa-miR-185-5p	BASP1
hsa-miR-185-5p	NFATC3
hsa-miR-185-5p	ALDH9A1
hsa-miR-185-5p	TLE3
hsa-miR-185-5p	EIF4H
hsa-miR-185-5p	DUSP7
hsa-miR-185-5p	C15orf43
hsa-miR-185-5p	RAB5B
hsa-miR-185-5p	DNMT1
hsa-miR-185-5p	ATP6AP1
hsa-miR-185-5p	GFRAL
hsa-miR-185-5p	VEGFA
hsa-miR-185-5p	LPCAT3
hsa-miR-185-5p	DUSP4
hsa-miR-185-5p	BTBD3
hsa-miR-185-5p	STX6
hsa-miR-185-5p	CREB3L2
hsa-miR-185-5p	ARHGEF6
hsa-miR-185-5p	ARID1A
hsa-miR-185-5p	ZC3H11A
hsa-miR-185-5p	ACTN4
hsa-miR-185-5p	CASKIN1
hsa-miR-185-5p	BTG2
hsa-miR-185-5p	TBC1D13
hsa-miR-185-5p	UHMK1
hsa-miR-185-5p	CAPZB
hsa-miR-185-5p	ZFYVE27
hsa-miR-185-5p	RAPGEF1
hsa-miR-185-5p	IGFBP5
hsa-miR-185-5p	TXLNG
hsa-miR-185-5p	PSME3
hsa-miR-185-5p	SET
hsa-miR-185-5p	CDC42
hsa-miR-185-5p	USB1
hsa-miR-185-5p	RAE1
hsa-miR-185-5p	AR
hsa-miR-185-5p	EPAS1
hsa-miR-185-5p	SIX1
hsa-miR-185-5p	SPATA2
hsa-miR-185-5p	CDK6
hsa-miR-185-5p	GSTA4
hsa-miR-185-5p	CCND2
hsa-miR-185-5p	SMG7
hsa-miR-185-5p	TFDP1
hsa-miR-185-5p	SHISA9
hsa-miR-185-5p	TMEM214
hsa-miR-146b-5p	ZNF117
hsa-miR-146b-5p	SFRP1
hsa-miR-146b-5p	TRAF6
hsa-miR-146b-5p	ZNRF3
hsa-miR-146b-5p	RHOBTB3
hsa-miR-146b-5p	HNRNPD
hsa-miR-146b-5p	SQSTM1
hsa-miR-146b-5p	IRAK1
hsa-miR-146b-5p	MMP16
hsa-miR-140-3p	SUZ12
hsa-miR-140-3p	DAZAP2
hsa-miR-140-3p	MAP10
hsa-miR-140-3p	NRIP1
hsa-miR-140-3p	NFYA
hsa-miR-140-3p	CDK6
hsa-miR-140-3p	USP14
hsa-miR-140-3p	KIAA0040
hsa-miR-140-3p	ACER2
hsa-miR-140-3p	CABLES1
hsa-miR-140-3p	VKORC1L1
hsa-miR-140-3p	SLC1A4
hsa-miR-1-3p	KIAA1598
hsa-miR-1-3p	TKT
hsa-miR-1-3p	IP6K2
hsa-miR-1-3p	PGD
hsa-miR-1-3p	CCL2
hsa-miR-1-3p	TRAPPC3
hsa-miR-1-3p	YWHAZ
hsa-miR-1-3p	MMD
hsa-miR-1-3p	BSCL2
hsa-miR-1-3p	TSPAN4
hsa-miR-1-3p	FZD7
hsa-miR-1-3p	SMARCB1
hsa-miR-1-3p	ARHGEF18
hsa-miR-1-3p	YWHAQ
hsa-miR-1-3p	FN1
hsa-miR-1-3p	TMCC1
hsa-miR-1-3p	TRIM2
hsa-miR-1-3p	MON2
hsa-miR-1-3p	HIPK3
hsa-miR-1-3p	EML3
hsa-miR-1-3p	HNRNPU
hsa-miR-1-3p	POGK
hsa-miR-1-3p	THBS1
hsa-miR-1-3p	NETO2
hsa-miR-1-3p	NXT2
hsa-miR-1-3p	PLEKHG2
hsa-miR-1-3p	CEBPZ
hsa-miR-1-3p	HSD17B11
hsa-miR-1-3p	LRRC8A
hsa-miR-1-3p	HOOK1
hsa-miR-1-3p	PAX3
hsa-miR-1-3p	SH3BGRL3
hsa-miR-1-3p	MATR3
hsa-miR-1-3p	SMIM14
hsa-miR-1-3p	C12orf49
hsa-miR-1-3p	FUBP1
hsa-miR-1-3p	SDPR
hsa-miR-1-3p	CD2AP
hsa-miR-1-3p	SRSF9
hsa-miR-1-3p	PPIB
hsa-miR-1-3p	EIF1AX
hsa-miR-1-3p	DGKH
hsa-miR-1-3p	LRRC59
hsa-miR-1-3p	NOTCH2
hsa-miR-1-3p	SUSD1
hsa-miR-1-3p	NUP50
hsa-miR-1-3p	PGM2
hsa-miR-1-3p	CNN3
hsa-miR-1-3p	AKAP12
hsa-miR-1-3p	RABGAP1L
hsa-miR-1-3p	ETS1
hsa-miR-1-3p	TAGLN2
hsa-miR-1-3p	ANKIB1
hsa-miR-1-3p	ARF3
hsa-miR-1-3p	IFT52
hsa-miR-1-3p	TBC1D9
hsa-miR-1-3p	GPD2
hsa-miR-1-3p	PRKCE
hsa-miR-1-3p	ABCB7
hsa-miR-1-3p	ANKRD29
hsa-miR-1-3p	GCH1
hsa-miR-1-3p	GJA1
hsa-miR-1-3p	ADAM12
hsa-miR-1-3p	CCDC170
hsa-miR-1-3p	WEE1
hsa-miR-1-3p	ARID2
hsa-miR-1-3p	CLTC
hsa-miR-1-3p	FNDC3B
hsa-miR-1-3p	SCAF11
hsa-miR-1-3p	AP3D1
hsa-miR-1-3p	PTPN1
hsa-miR-1-3p	ARCN1
hsa-miR-1-3p	PSIP1
hsa-miR-1-3p	OSBPL7
hsa-miR-1-3p	ADAR
hsa-miR-1-3p	LARP4
hsa-miR-1-3p	CERS2
hsa-miR-1-3p	KIF2A
hsa-miR-1-3p	2019-09-06
hsa-miR-1-3p	SOX9
hsa-miR-1-3p	RNF138
hsa-miR-1-3p	CDC42SE1
hsa-miR-1-3p	SRI
hsa-miR-1-3p	SLC25A30
hsa-miR-1-3p	UST
hsa-miR-1-3p	HNRNPA3
hsa-miR-1-3p	FNDC3A
hsa-miR-1-3p	HSPD1
hsa-miR-1-3p	NRP1
hsa-miR-1-3p	BCKDHB
hsa-miR-1-3p	ATP6V1A
hsa-miR-1-3p	ANXA2
hsa-miR-1-3p	HSP90B1
hsa-miR-1-3p	USP33
hsa-miR-1-3p	LASP1
hsa-miR-1-3p	E2F5
hsa-miR-1-3p	SLC25A22
hsa-miR-1-3p	EDN1
hsa-miR-1-3p	ASH2L
hsa-miR-1-3p	ADPGK
hsa-miR-1-3p	FRS2
hsa-miR-1-3p	UTRN
hsa-miR-1-3p	DDX5
hsa-miR-1-3p	PDCD10
hsa-miR-1-3p	TMSB4X
hsa-miR-1-3p	AP1S1
hsa-miR-1-3p	COIL
hsa-miR-1-3p	PFDN1
hsa-miR-1-3p	TRA2B
hsa-miR-1-3p	UNC119B
hsa-miR-1-3p	ZBTB6
hsa-miR-1-3p	TWF1
hsa-miR-1-3p	CLCN3
hsa-miR-1-3p	CORO1C
hsa-miR-1-3p	SLC44A1
hsa-miR-1-3p	HIGD1A
hsa-miR-1-3p	FBXO33
hsa-miR-1-3p	GPR137C
hsa-miR-1-3p	UHMK1
hsa-miR-1-3p	DHX15
hsa-miR-1-3p	SLC8A1
hsa-miR-1-3p	FOXP1
hsa-miR-1-3p	MYOCD
hsa-miR-1-3p	EIF4E
hsa-miR-1-3p	BDNF
hsa-miR-1-3p	TMEM68
hsa-miR-1-3p	GNPDA2
hsa-miR-1-3p	CHSY1
hsa-miR-1-3p	CDK14
hsa-miR-1-3p	G6PD
hsa-miR-1-3p	SPRED1
hsa-miR-126-3p	SLC39A6
hsa-miR-126-3p	SLC7A5
hsa-miR-126-3p	PIK3R2
hsa-miR-126-3p	KCNJ1
hsa-miR-126-3p	SPRED1
hsa-miR-126-3p	ADAM9
hsa-miR-126-3p	TOM1
hsa-miR-126-3p	FOXO3
hsa-miR-126-3p	BCL2
hsa-miR-126-3p	KANK2
hsa-miR-126-3p	IRS1
hsa-miR-126-3p	LARP6
hsa-miR-126-3p	SOX2
hsa-miR-126-3p	RGS3
hsa-miR-126-3p	EGFL7
hsa-miR-126-3p	RHOU
hsa-miR-126-3p	GRIN2B
hsa-miR-126-3p	PLK2
hsa-miR-126-3p	CRKL
hsa-miR-126-3p	LRP6
hsa-miR-126-3p	CRK
hsa-miR-126-3p	SLC41A2
hsa-miR-1260b	SMAD6
hsa-miR-1260b	KIF21A
hsa-miR-1260b	HOXD13
hsa-miR-1260b	ICMT
hsa-miR-1260b	SMOC1
hsa-miR-1260b	KIF1C
hsa-miR-1260b	NCAPG2
hsa-miR-1260b	ORMDL2
hsa-miR-1260b	ATF6B
hsa-miR-1260b	GATAD2B
hsa-miR-1260b	TFDP2
hsa-miR-1260b	MKNK2
hsa-miR-1260b	NSUN2
hsa-miR-1260b	SCD
hsa-miR-1260b	HNRNPK
hsa-miR-1260b	TAF8
hsa-miR-1260b	TARDBP
hsa-miR-1260b	APBB2
hsa-miR-1260b	PHF5A
hsa-miR-1260b	SFRP1
hsa-miR-1260b	KIF3A
hsa-miR-1260b	TSC22D2
hsa-miR-1260a	SMAD6
hsa-miR-1260a	TSC22D2
hsa-miR-1260a	KIF21A
hsa-miR-1260a	SCD
hsa-miR-1260a	GATAD2B
hsa-miR-1260a	ORMDL2
hsa-miR-1260a	KIF3A
hsa-miR-1260a	MKNK2
hsa-miR-1260a	ICMT
hsa-miR-1260a	TFDP2
hsa-miR-1260a	TAF8
hsa-miR-1260a	ATF6B
hsa-miR-1246	MPZ
hsa-miR-1246	ENOX2
hsa-miR-1246	MIER1
hsa-miR-1246	SEMA6A
hsa-miR-1246	OSBPL6
hsa-miR-1246	VCPIP1
hsa-miR-1246	TNFRSF8
hsa-miR-1246	FGL2
hsa-miR-1246	GLRB
hsa-miR-1246	SPTY2D1
hsa-miR-1246	KLHL14
hsa-miR-1246	C12orf71
hsa-miR-1246	MYOT
hsa-miR-1246	ISCA1
hsa-miR-1246	KDM5A
hsa-miR-1246	SHOX2
hsa-miR-1246	FAM20B
hsa-miR-1246	EPHA4
hsa-miR-1246	GOLPH3L
hsa-miR-1246	KMT2D
hsa-miR-1246	RPL36A
hsa-miR-1246	TEAD1
hsa-miR-1246	ELF5
hsa-miR-1246	CLEC4C
hsa-miR-1246	FKBP1A
hsa-miR-1246	FAM53C
hsa-miR-1246	C1orf141
hsa-miR-1246	NT5E
hsa-miR-1246	ALDH7A1
hsa-miR-1246	ARL4C
hsa-miR-1246	ZNF267
hsa-miR-1246	EML5
hsa-miR-1246	ADAT2
hsa-miR-1246	HLF
hsa-miR-1246	TAB3
hsa-miR-1246	CKS2
hsa-miR-1246	WASF3
hsa-miR-1246	SLA
hsa-miR-1246	SLC38A2
hsa-miR-1246	PRELID2
hsa-miR-1246	PTAR1
hsa-miR-1246	AKR7A2
hsa-miR-1246	SORBS2
hsa-miR-1246	HOXD13
hsa-miR-1246	ANKDD1B
hsa-miR-1246	DENND2D
hsa-miR-1246	RQCD1
hsa-miR-1246	EIF2AK3
hsa-miR-1246	ACE2
hsa-miR-1246	TET2
hsa-miR-1246	FRK
hsa-miR-1246	PIM1
hsa-miR-1246	RORA
hsa-miR-1246	IP6K1
hsa-miR-1246	AP3D1
hsa-miR-1246	TUSC3
hsa-miR-1246	FMNL3
hsa-miR-1246	SGCD
hsa-miR-1246	CALB1
hsa-miR-1246	KIAA0895
hsa-miR-1246	TAOK1
hsa-miR-1246	CHKA
hsa-miR-1246	KCNAB1
hsa-miR-1246	SLC12A2
hsa-miR-1246	PSMA5
hsa-miR-1246	LHFPL3
hsa-miR-1246	ZNF431
hsa-miR-1246	ZNF518B
hsa-miR-1246	CBX3
hsa-miR-1246	SDHC
hsa-miR-1246	SLC25A21
hsa-miR-1246	ATP2B1
hsa-miR-1246	PALM2-AKAP2
hsa-miR-1246	TAP2
hsa-miR-1246	RAB14
hsa-miR-1246	YAF2
hsa-miR-1246	THRB
hsa-miR-1246	GRIA1
hsa-miR-1246	PTGER3
hsa-miR-1246	GLS2
hsa-miR-1246	CRADD
hsa-miR-1246	CHD7
hsa-miR-1246	GPR85
hsa-miR-1246	ITGA1
hsa-miR-1246	ZNF85
hsa-miR-1246	DYNC1I1
hsa-miR-1246	SRSF8
hsa-miR-1246	RBBP9
hsa-miR-1246	KIAA1456
hsa-miR-1246	PLAGL2
hsa-miR-1246	ZNF763
hsa-miR-1246	NRXN1
hsa-miR-1246	MED4
hsa-miR-1246	BCL2L2
hsa-miR-1246	ZBTB1
hsa-miR-1246	PRRG4
hsa-miR-1246	ANO3
hsa-miR-1246	METAP2
hsa-miR-1246	LRRC15
hsa-miR-1246	PECAM1
hsa-miR-1246	HCCS
hsa-miR-1246	ARHGEF26
hsa-miR-1246	PYGO1
hsa-miR-1246	THSD7A
hsa-miR-1246	SGOL1
hsa-miR-1246	CTC1
hsa-miR-1246	QTRTD1
hsa-miR-1246	PIK3C2A
hsa-miR-1246	ZNF714
hsa-miR-1246	RAVER2
hsa-miR-1246	LDB2
hsa-miR-1246	SLC43A2
hsa-miR-1246	C17orf80
hsa-miR-1246	RAB22A
hsa-miR-1246	FAM151B
hsa-miR-1246	DLGAP1
hsa-miR-1246	ERO1LB
hsa-miR-1246	AXIN2
hsa-miR-1246	SYT16
hsa-miR-1246	CDO1
hsa-miR-1246	EIF4E
hsa-miR-1246	COL6A6
hsa-miR-1246	PXK
hsa-miR-1246	ADCY9
hsa-miR-1246	TMTC3
hsa-miR-1246	TMEM132C
hsa-miR-1246	ABI1
hsa-miR-1246	ZKSCAN2
hsa-miR-1246	TNKS2
hsa-miR-1246	SETDB2
hsa-miR-1246	DCC
hsa-miR-1246	DUSP18
hsa-miR-1246	GOLGA1
hsa-miR-1246	PLEKHB2
hsa-miR-1246	MSH3
hsa-miR-1246	FERMT2
hsa-miR-1246	SH2B3
hsa-miR-1246	HTR7
hsa-miR-1246	GUCY1A3
hsa-miR-1246	FRMD3
hsa-miR-1246	NDFIP1
hsa-miR-1246	MRPS18C
hsa-miR-1246	FPGT
hsa-miR-1246	PPP2CB
hsa-miR-1246	ESM1
hsa-miR-1246	RTKN2
hsa-miR-1246	FAXC
hsa-miR-1246	LMNB2
hsa-miR-1246	C15orf53
hsa-miR-1246	CCDC178
hsa-miR-1246	PITPNC1
hsa-miR-1246	GPATCH11
hsa-miR-1246	KIAA1009
hsa-miR-1246	DYRK1A
hsa-miR-1246	ADAMTS6
hsa-miR-1246	SHISA9
hsa-miR-1246	IDS
hsa-miR-1246	ADAM22
hsa-miR-1246	PANX1
hsa-miR-1246	ZNF680
hsa-miR-1246	UGGT1
hsa-miR-1246	SCN1A
hsa-miR-1246	REPS2
hsa-miR-1246	GTF2I
hsa-miR-1246	MIER3
hsa-miR-1246	XK
hsa-miR-1246	ZNF697
hsa-miR-1246	SRRT
hsa-miR-1246	FSTL5
hsa-miR-1246	NUP153
hsa-miR-1246	SCEL
hsa-miR-1246	CALM2
hsa-miR-1246	KCNS3
hsa-miR-1246	GIMAP8
hsa-miR-1246	MBNL3
hsa-miR-1246	NEK7
hsa-miR-1246	GRHL2
hsa-miR-1246	SCN3A
hsa-miR-1246	AKAP2
hsa-miR-1246	CREBL2
hsa-miR-1246	USP48
hsa-miR-1246	SLITRK4
hsa-miR-1246	PTH
hsa-miR-1246	ZNF664
hsa-miR-1246	CREBRF
hsa-miR-1246	SKIL
hsa-miR-1246	AUTS2
hsa-miR-1246	TET1
hsa-miR-1246	ZNF425
hsa-miR-1246	ZFP36L1
hsa-miR-1246	MRPS14
hsa-miR-1246	ZNF566
hsa-miR-1246	SMG7
hsa-miR-1246	ATRN
hsa-miR-1246	CEP89
hsa-miR-1246	ARSJ
hsa-miR-1246	DKC1
hsa-miR-1246	FGF14
hsa-miR-1246	FAM45A
hsa-miR-1246	SEC22C
hsa-miR-1246	DNAJC3
hsa-miR-1246	PTPRD
hsa-miR-1246	GPR180
hsa-miR-1246	WBP1L
hsa-miR-1246	ZCCHC14
hsa-miR-1246	MBNL2
hsa-miR-1246	MACROD2
hsa-miR-1246	ZNF480
hsa-miR-1246	MEX3C
hsa-miR-1246	GMFB
hsa-miR-1246	CDC73
hsa-miR-1246	LENEP
hsa-miR-1246	NPAT
hsa-miR-1246	MAN1A1
hsa-miR-1246	RBM45
hsa-miR-1246	SPATA6
hsa-miR-1246	DUSP9
hsa-miR-1246	ANTXR1
hsa-miR-1246	GPR26
hsa-miR-1246	STYX
hsa-miR-1246	HTR5A
hsa-miR-1246	LYAR
hsa-miR-1246	PRICKLE2
hsa-miR-1246	PSD3
hsa-miR-1246	BHLHE41
hsa-miR-1246	TMEM33
hsa-miR-1246	PTPN4
hsa-miR-1246	EPYC
hsa-miR-1246	GDE1
hsa-miR-1246	SEPHS1
hsa-miR-1246	ATXN7L3
hsa-miR-1246	IFIT5
hsa-miR-1246	SFTPA1
hsa-miR-1246	FAM98A
hsa-miR-10b-5p	XPNPEP3
hsa-miR-10b-5p	SLC24A4
hsa-miR-10b-5p	CADM1
hsa-miR-10b-5p	ARSK
hsa-miR-10b-5p	ZMYND11
hsa-miR-10b-5p	NR4A3
hsa-miR-10b-5p	SDC1
hsa-miR-10b-5p	H3F3B
hsa-miR-10b-5p	RNF2
hsa-miR-10b-5p	MAPRE1
hsa-miR-10b-5p	CSRNP3
hsa-miR-10b-5p	NCOA6
hsa-miR-10b-5p	TRIM2
hsa-miR-10b-5p	LIX1L
hsa-miR-10b-5p	NR2C2
hsa-miR-10b-5p	ZNF445
hsa-miR-10b-5p	NCOR2
hsa-miR-10b-5p	FUT1
hsa-miR-10b-5p	CRLF3
hsa-miR-10b-5p	EPHA4
hsa-miR-10b-5p	PAFAH1B1
hsa-miR-10b-5p	SON
hsa-miR-10b-5p	RORA
hsa-miR-10b-5p	TIAM1
hsa-miR-10b-5p	TFAP2C
hsa-miR-10a-5p	UBN2
hsa-miR-10a-5p	NCOR2
hsa-miR-10a-5p	XRN1
hsa-miR-10a-5p	H3F3B
hsa-miR-10a-5p	SON
hsa-miR-10a-5p	MAP3K7
hsa-miR-10a-5p	CSRNP3
hsa-miR-10a-5p	HOXA1
hsa-miR-10a-5p	LCA5
hsa-miR-10a-5p	LHFPL4
hsa-miR-10a-5p	ZNF445
hsa-miR-10a-5p	LIX1L
hsa-miR-10a-5p	CADM1
hsa-miR-10a-5p	PAFAH1B1
hsa-miR-10a-5p	BLOC1S5
hsa-miR-10a-5p	BCR
hsa-miR-10a-5p	RPRD1A
hsa-miR-10a-5p	NR2C2
hsa-miR-10a-5p	HOXA3
hsa-miR-10a-5p	SLC24A4
hsa-miR-10a-5p	TRIM2
hsa-miR-10a-5p	PAPD5
hsa-miR-10a-5p	TIAM1
hsa-miR-10a-5p	MED1
hsa-miR-10a-5p	FUT1
hsa-miR-10a-5p	CRLF3
hsa-miR-10a-5p	RNF2
hsa-miR-10a-5p	CHL1
hsa-miR-10a-5p	GALNT1
hsa-miR-10a-5p	XPNPEP3
hsa-miR-10a-5p	RAP2A
hsa-miR-10a-5p	ELOVL2
hsa-miR-10a-5p	ARSK
hsa-miR-10a-5p	TFAP2C
hsa-miR-10a-5p	MTF2
hsa-miR-10a-5p	EPHA4
hsa-miR-10a-5p	RORA
hsa-miR-10a-5p	FUS
hsa-miR-107	PRKCE
hsa-miR-107	SOWAHC
hsa-miR-107	ELK4
hsa-miR-107	HIC2
hsa-miR-107	SEMA6A
hsa-miR-107	ASH1L
hsa-miR-107	SUN2
hsa-miR-107	VCAN
hsa-miR-107	CPEB3
hsa-miR-107	CNNM2
hsa-miR-107	FGFRL1
hsa-miR-107	PAFAH1B2
hsa-miR-107	TGFBR3
hsa-miR-107	NUP50
hsa-miR-107	KIF23
hsa-miR-107	POLD3
hsa-miR-107	TWF1
hsa-miR-107	N4BP1
hsa-miR-107	RUNX1T1
hsa-miR-107	SNCG
hsa-miR-107	TRIM35
hsa-miR-107	ATP13A3
hsa-miR-107	SALL1
hsa-miR-107	USP42
hsa-miR-107	AXIN2
hsa-miR-107	PAWR
hsa-miR-107	SALL4
hsa-miR-107	CDADC1
hsa-miR-107	CDK8
hsa-miR-107	LCOR
hsa-miR-107	MTMR3
hsa-miR-107	PPP6C
hsa-miR-107	PCSK5
hsa-miR-107	PLEKHF2
hsa-miR-107	FURIN
hsa-miR-107	DICER1
hsa-miR-107	TARBP2
hsa-miR-107	GPCPD1
hsa-miR-107	MCM7
hsa-miR-107	RAB1B
hsa-miR-107	PHKA1
hsa-miR-107	YTHDC1
hsa-miR-107	ABL2
hsa-miR-107	RIMS3
hsa-miR-107	OGT
hsa-miR-107	CLIP1
hsa-miR-107	ZNF606
hsa-miR-107	FBXW7
hsa-miR-107	CDK6
hsa-miR-107	DHX33
hsa-miR-107	BTLA
hsa-miR-107	GABRB1
hsa-miR-107	YWHAH
hsa-miR-107	SLAIN2
hsa-miR-107	ZBTB10
hsa-miR-107	GCC1
hsa-miR-107	RAB10
hsa-miR-107	PNISR
hsa-miR-107	FAM103A1
hsa-miR-107	ACTR2
hsa-miR-107	IGSF3
hsa-miR-107	LATS2
hsa-miR-107	FGF2
hsa-miR-107	ZNF449
hsa-miR-107	NOTCH2
hsa-miR-107	CAPZA2
hsa-miR-107	UBR3
hsa-miR-107	AMOT
hsa-miR-107	CAB39
hsa-miR-107	AGO1
hsa-miR-107	OTUD7B
hsa-miR-107	SMARCE1
hsa-miR-107	PIK3R1
hsa-miR-107	ARIH1
hsa-miR-107	BAZ2A
hsa-miR-107	SREK1
hsa-miR-107	CSNK1G2
hsa-miR-107	CALU
hsa-miR-107	VPS4A
hsa-miR-107	ITGA2
hsa-let-7f-1-3p	SMAD6
hsa-let-7f-1-3p	SMAD7
hsa-let-7f-1-3p	EIF4A2
hsa-let-7f-1-3p	DUSP6
hsa-let-7f-1-3p	PPP1R10
hsa-let-7f-1-3p	MBNL1
hsa-let-7f-1-3p	ZNF800
hsa-let-7f-1-3p	NOLC1
hsa-let-7f-1-3p	CREBRF
hsa-let-7f-1-3p	VEZF1
hsa-let-7f-1-3p	E2F8
hsa-let-7f-1-3p	CREBZF
hsa-let-7f-1-3p	GPRIN3
hsa-let-7f-1-3p	HMGB2
hsa-let-7f-1-3p	GSK3B
hsa-let-7f-1-3p	PPIL4
hsa-let-7f-1-3p	MSMO1
hsa-let-7f-1-3p	RNF11
hsa-let-7f-1-3p	ARAP2
hsa-let-7f-1-3p	SYF2
hsa-let-7f-1-3p	HBP1
hsa-let-7f-1-3p	KLF10
hsa-let-7f-1-3p	SHOC2
hsa-let-7f-1-3p	WNK1
hsa-let-7f-1-3p	HAT1
hsa-let-7f-1-3p	ZNF652
hsa-let-7f-1-3p	CREB1
hsa-let-7f-1-3p	DSG2
hsa-let-7f-1-3p	UBXN2B
hsa-let-7f-1-3p	TM4SF1
hsa-let-7f-1-3p	KIAA2018
hsa-let-7f-1-3p	KLHL15
hsa-let-7f-1-3p	ACVR2B
hsa-let-7f-1-3p	RORA
hsa-let-7f-1-3p	GABRG1
hsa-let-7f-1-3p	RBM12B
hsa-let-7f-1-3p	PAPOLG
hsa-let-7f-1-3p	ITGA3
hsa-let-7f-1-3p	ALG10B
hsa-let-7f-1-3p	DLX2
